# Supplementary material for: Bibliometric study and visualization of myocardial infarction combined with heart failure, 1993–2023
Source: Front Cardiovasc Med. 2025 Aug 8;12:1555748. doi: 10.3389/fcvm.2025.1555748 (PMC12370733; doi:10.3389/fcvm.2025.1555748)
Supplement: Supplementary file 1 [file Datasheet1.zip]

Archive with 27 entries (26 files):
- figure/
- figure/1.png
- figure/2.png
- figure/3-A.tiff
- figure/3-B.png
- figure/3-C.png
- figure/3-D.png
- figure/4-A.tiff
- figure/4-B.tiff
- figure/4-C.png
- figure/4-D.png
- figure/4-E.png
- figure/4-F.png
- figure/5-A.tiff
- figure/5-B.png
- figure/6-A.png
- figure/6-B.png
- figure/7-A.tiff
- figure/7-B.png
- figure/7-C.png
- figure/7-D.png
- figure/7-E.png
- figure/7-F.png
- figure/8.png
- figure/9-A.tiff
- figure/9-B.tiff
- figure/9-C.png
